# Supplementary material for: In vitro susceptibility of Trypanosoma cruzi discrete typing units (DTUs) to benznidazole: A systematic review and meta-analysis
Source: PLoS Negl Trop Dis. 2021 Mar 22;15(3):e0009269. doi: 10.1371/journal.pntd.0009269 (PMC8016252; doi:10.1371/journal.pntd.0009269)
Supplement: S1 Table — (XLSX) [file pntd.0009269.s004.xlsx]

## Sheet: Feuil1
DTU**	TcII
Parasite form	Trypomastigote
Drug incubation time (hours)	24
NB sur Title
Étiquettes de lignes	Somme
Campos MC, Castro-Pinto DB, Ribeiro GA, Berredo-Pinho MM, Gomes LH, da Silva Bellieny MS, Goulart CM, Echevarria A, Leon LL.	2
P-glycoprotein efflux pump plays an important role in Trypanosoma cruzi drug resistance.	2
Campos MC, Salomão K, Castro-Pinto DB, Leon LL, Barbosa HS, Maciel MA, de Castro SL.	1
Croton cajucara crude extract and isolated terpenes: activity on Trypanosoma cruzi.	1
da Silva CF, Batista Dda G, De Araújo JS, Batista MM, Lionel J, de Souza EM, Hammer ER, da Silva PB, De Mieri M, Adams M, Zimmermann S, Hamburger M, Brun R, Schühly W, Soeiro Mde N.	1
Activities of psilostachyin A and cynaropicrin against Trypanosoma cruzi in vitro and in vivo.	1
da Silva CF, Batista DGJ, Oliveira GM, de Souza EM, Hammer ER, da Silva PB, Daliry A, Araujo JS, Britto C, Rodrigues AC, Liu Z, Farahat AA, Kumar A, Boykin DW, Soeiro MNC.	1
In vitro and in vivo investigation of the efficacy of arylimidamide DB1831 and its mesylated salt form - DB1965 - against Trypanosoma cruzi infection.	1
da Silva CF, Daliry A, DA Silva PB, Akay S, Banerjee M, Farahat AA, Fisher MK, Hu L, Kumar A, Liu Z, Stephens CE, Boykin DW, Correia Soeiro MD.	1
The efficacy of novel arylimidamides against Trypanosoma cruzi in vitro.	1
da Silva Júnior EN, de Souza MC, Fernandes MC, Menna-Barreto RF, Pinto Mdo C, de Assis Lopes F, de Simone CA, Andrade CK, Pinto AV, Ferreira VF, de Castro SL.	1
Synthesis and anti-Trypanosoma cruzi activity of derivatives from nor-lapachones and lapachones.	1
de Oliveira Filho GB, de Oliveira Cardoso MV, Espíndola JW, Ferreira LF, de Simone CA, Ferreira RS, Coelho PL, Meira CS, Magalhaes Moreira DR, Soares MB, Lima Leite AC.	1
Structural design, synthesis and pharmacological evaluation of 4-thiazolidinones against Trypanosoma cruzi.	1
dos Santos Filho JM, Moreira DR, de Simone CA, Ferreira RS, McKerrow JH, Meira CS, Guimarães ET, Soares MB.	1
Optimization of anti-Trypanosoma cruzi oxadiazoles leads to identification of compounds with efficacy in infected mice.	1
Ferreira de Almeida Fiuza L, Peres RB, Simões-Silva MR, da Silva PB, Batista DDGJ, da Silva CF, Nefertiti Silva da Gama A, Krishna Reddy TR, Soeiro MNC.	1
Identification of Pyrazolo[3,4-e][1,4]thiazepin based CYP51 inhibitors as potential Chagas disease therapeutic alternative: In vitro and in vivo evaluation, binding mode prediction and SAR exploration.	1
Fonseca-Berzal C, DA Silva CF, Menna-Barreto RF, Batista MM, Escario JA, Arán VJ, Gómez-Barrio A, Soeiro Mde N.	1
Biological approaches to characterize the mode of action of two 5-nitroindazolinone prototypes on Trypanosoma cruzi bloodstream trypomastigotes.	1
Fonseca-Berzal C, Ibáñez-Escribano A, Vela N, Cumella J, Nogal-Ruiz JJ, Escario JA, da Silva PB, Batista MM, Soeiro MNC, Sifontes-Rodríguez S, Meneses-Marcel A, Gómez-Barrio A, Arán VJ.	1
Antichagasic, Leishmanicidal, and Trichomonacidal Activity of 2-Benzyl-5-nitroindazole-Derived Amines.	1
Lara LS, Moreira CS, Calvet CM, Lechuga GC, Souza RS, Bourguignon SC, Ferreira VF, Rocha D, Pereira MCS	2
Efficacy of 2-hydroxy-3-phenylsulfanylmethyl-[1,4]-naphthoquinone derivatives against different Trypanosoma cruzi discrete type units: Identification of a promising hit compound.	2
Lechuga GC, Borges JC, Calvet CM, de Araújo HP, Zuma AA, do Nascimento SB, Motta MCM, Bernardino AMR, Pereira MCS, Bourguignon SC.	1
Interactions between 4-aminoquinoline and heme: promising mechanism against Trypanosoma cruzi.	1
Meira CS, Barbosa-Filho JM, Lanfredi-Rangel A, Guimarães ET, Moreira DR, Soares MB.	1
Antiparasitic evaluation of betulinic acid derivatives reveals effective and selective anti-Trypanosoma cruzi inhibitors.	1
Meira CS, Guimarães ET, Dos Santos JA, Moreira DR, Nogueira RC, Tomassini TC, Ribeiro IM, de Souza CV, Ribeiro Dos Santos R, Soares MB.	1
In vitro and in vivo antiparasitic activity of Physalis angulata L. concentrated ethanolic extract against Trypanosoma cruzi.	1
Mello CP, Lima DB, Menezes RR, Bandeira IC, Tessarolo LD, Sampaio TL, Falcão CB, Rádis-Baptista G, Martins AM.	1
Evaluation of the antichagasic activity of batroxicidin, a cathelicidin-related antimicrobial peptide found in Bothrops atrox venom gland.	1
Oliveira de Souza LI, Bezzera-Silva PC, do Amaral Ferraz Navarro DM, da Silva AG, Dos Santos Correia MT, da Silva MV, de Figueiredo RCBQ.	1
The chemical composition and trypanocidal activity of volatile oils from Brazilian Caatinga plants.	1
Simões-Silva MR, Nefertiti AS, De Araújo JS, Batista MM, Da Silva PB, Bahia MT, Menna-Barreto RS, Pavão BP, Green J, Farahat AA, Kumar A, Boykin DW, Soeiro MN.	1
Phenotypic Screening In Vitro of Novel Aromatic Amidines against Trypanosoma cruzi.	1
Sousa PL, Souza RODS, Tessarolo LD, de Menezes RRPPB, Sampaio TL, Canuto JA, Martins AMC.	1
Betulinic acid induces cell death by necrosis in Trypanosoma cruzi.	1
Souza RODS, Sousa PL, Menezes RRPPB, Sampaio TL, Tessarolo LD, Silva FCO, Pereira MG, Martins AMC.	1
Trypanocidal activity of polysaccharide extract from Genipa americana leaves.	1
Streck L, Sarmento VHV, de Menezes RPRPB, Fernandes-Pedrosa MF, Martins AMC, da Silva-Júnior AA.	1
Tailoring microstructural, drug release properties, and antichagasic efficacy of biocompatible oil-in-water benznidazol-loaded nanoemulsions.	1
Timm BL, Da Silva PB, Batista MM, Farahat AA, Kumar A, Boykin DW, Soeiro MN.	1
In vitro investigation of the efficacy of novel diamidines against Trypanosoma cruzi.	1
Total	24

## Sheet: S1 Table
S1 Table. Details of each benznidazole susceptibility assay of T. cruzi strains recorded from 60 selected articles for the meta-analysis.
Strain name	Code of clone*	Country of origin	DTU**	Parasite form	Drug incubation time (hours)	ID50 and IC50 Bz mean μM***	ID50 and IC50 Bz SD μM***	No. of replicates	Method	Publication number (alphabetic order of authors)	Authors	Year	Title
Tulahuen	-	Chile	TcVI	Amastigote	72	1.43	0.21	6	High Content Imaging	1	Alonso-Padilla J, Cotillo I, Presa JL, Cantizani J, Peña I, Bardera AI, Martín JJ, Rodriguez A.	2015	Automated high-content assay for compounds selectively toxic to Trypanosoma cruzi in a myoblastic cell line.
CL	Brener	Brazil	TcVI	Amastigote	72	3.3	0.3	6	Manual counting after giemsa staining	2	Álvarez G, Martínez J, Varela J, Birriel E, Cruces E, Gabay M, Leal SM, Escobar P, Aguirre-López B, Cabrera N, Tuena de Gómez-Puyou M, Gómez Puyou A, Pérez Montfort R, Yaluff G, Torres S, Serna E, Vera de Bilbao N, González M, Cerecetto H.	2015	Development of bis-thiazoles as inhibitors of triosephosphate isomerase from Trypanosoma cruzi. Identification of new non-mutagenic agents that are active in vivo.
Tulahuen	-	Chile	TcVI	Epimastigote	120	8	1	4	Absorbance measurement of parasite culture	2	Álvarez G, Martínez J, Varela J, Birriel E, Cruces E, Gabay M, Leal SM, Escobar P, Aguirre-López B, Cabrera N, Tuena de Gómez-Puyou M, Gómez Puyou A, Pérez Montfort R, Yaluff G, Torres S, Serna E, Vera de Bilbao N, González M, Cerecetto H.	2015	Development of bis-thiazoles as inhibitors of triosephosphate isomerase from Trypanosoma cruzi. Identification of new non-mutagenic agents that are active in vivo.
Tulahuen	-	Chile	TcVI	Trypomastigote	48	4.21	0.19	3	Colorimetric method based on MTT	3	Alves da Silva MT, Silva-Jardim I, Portapilla GB, de Lima GM, Costa FC, Anibal Fde F, Thiemann OH.	2016	In vivo and in vitro auranofin activity against Trypanosoma cruzi: possible new uses for an old drug.
SI-9	-	Brazil	TcII	Epimastigote	72	8.07	0.48	3	Colorimetric method based on MTT	3	Alves da Silva MT, Silva-Jardim I, Portapilla GB, de Lima GM, Costa FC, Anibal Fde F, Thiemann OH.	2016	In vivo and in vitro auranofin activity against Trypanosoma cruzi: possible new uses for an old drug.
QMM-II	-	Brazil	TcIII	Epimastigote	72	11.94	0.96	3	Colorimetric method based on MTT	3	Alves da Silva MT, Silva-Jardim I, Portapilla GB, de Lima GM, Costa FC, Anibal Fde F, Thiemann OH.	2016	In vivo and in vitro auranofin activity against Trypanosoma cruzi: possible new uses for an old drug.
Tulahuen	-	Chile	TcVI	Epimastigote	72	12.52	1.96	3	Colorimetric method based on MTT	3	Alves da Silva MT, Silva-Jardim I, Portapilla GB, de Lima GM, Costa FC, Anibal Fde F, Thiemann OH.	2016	In vivo and in vitro auranofin activity against Trypanosoma cruzi: possible new uses for an old drug.
Tulahuen	-	Chile	TcVI	Trypomastigote	24	12.56	0.49	3	Colorimetric method based on MTT	3	Alves da Silva MT, Silva-Jardim I, Portapilla GB, de Lima GM, Costa FC, Anibal Fde F, Thiemann OH.	2016	In vivo and in vitro auranofin activity against Trypanosoma cruzi: possible new uses for an old drug.
QMM-I	-	Brazil	TcV	Epimastigote	72	16.66	0.14	6	Colorimetric method based on MTT	3	Alves da Silva MT, Silva-Jardim I, Portapilla GB, de Lima GM, Costa FC, Anibal Fde F, Thiemann OH.	2016	In vivo and in vitro auranofin activity against Trypanosoma cruzi: possible new uses for an old drug.
Tulahuen	β-galactosidase-transfected	Chile	TcVI	Amastigote	120	17.61	0.24	3	Colorimetric method based on CPRG	3	Alves da Silva MT, Silva-Jardim I, Portapilla GB, de Lima GM, Costa FC, Anibal Fde F, Thiemann OH.	2016	In vivo and in vitro auranofin activity against Trypanosoma cruzi: possible new uses for an old drug.
Y	-	Brazil	TcII	Epimastigote	72	17.62	1.71	3	Colorimetric method based on MTT	3	Alves da Silva MT, Silva-Jardim I, Portapilla GB, de Lima GM, Costa FC, Anibal Fde F, Thiemann OH.	2016	In vivo and in vitro auranofin activity against Trypanosoma cruzi: possible new uses for an old drug.
Triatoma lenti	-	Brazil	TcI	Epimastigote	72	18.65	0.9	3	Colorimetric method based on MTT	3	Alves da Silva MT, Silva-Jardim I, Portapilla GB, de Lima GM, Costa FC, Anibal Fde F, Thiemann OH.	2016	In vivo and in vitro auranofin activity against Trypanosoma cruzi: possible new uses for an old drug.
Tulahuen	β-galactosidase-transfected	Chile	TcVI	Amastigote	96	1.8	0.7	6	Colorimetric method based on CPRG	4	Araujo-Lima CF, Peres RB, Silva PB, Batista MM, Aiub CAF, Felzenszwalb I, Soeiro MNC.	2018	Repurposing strategy of atorvastatin against Trypanosoma cruzi: In vitro monotherapy and combined therapy with Benznidazole exhibit synergistic trypanocidal activity.
Y	-	Brazil	TcII	Amastigote	96	3.6	1.3	4	High Content Imaging	5	Balfour MN, Franco CH, Moraes CB, Freitas-Junior LH, Stefani HA.	2017	Synthesis and trypanocidal activity of a library of 4-substituted 2-(1H-pyrrolo[3,2-c]pyridin-2-yl) propan-2-ols.
956	-	Brazil	TcI	Epimastigote	96	3.96	1.04	6	Manual counting using Neubauer cell counting chamber	6	Batista Dda G, Batista MM, de Oliveira GM, do Amaral PB, Lannes-Vieira J, Britto CC, Junqueira A, Lima MM, Romanha AJ, Sales Junior PA, Stephens CE, Boykin DW, Soeiro Mde N.	2010	Arylimidamide DB766, a potential chemotherapeutic candidate for Chagas' disease treatment.
MS1523	-	Brazil	TcI	Epimastigote	96	5.3	0.14	6	Manual counting using Neubauer cell counting chamber	6	Batista Dda G, Batista MM, de Oliveira GM, do Amaral PB, Lannes-Vieira J, Britto CC, Junqueira A, Lima MM, Romanha AJ, Sales Junior PA, Stephens CE, Boykin DW, Soeiro Mde N.	2010	Arylimidamide DB766, a potential chemotherapeutic candidate for Chagas' disease treatment.
960	-	Brazil	TcI	Epimastigote	96	6.44	0.75	6	Manual counting using Neubauer cell counting chamber	6	Batista Dda G, Batista MM, de Oliveira GM, do Amaral PB, Lannes-Vieira J, Britto CC, Junqueira A, Lima MM, Romanha AJ, Sales Junior PA, Stephens CE, Boykin DW, Soeiro Mde N.	2010	Arylimidamide DB766, a potential chemotherapeutic candidate for Chagas' disease treatment.
Y	-	Brazil	TcII	Epimastigote	96	7.65	3.8	6	Manual counting using Neubauer cell counting chamber	6	Batista Dda G, Batista MM, de Oliveira GM, do Amaral PB, Lannes-Vieira J, Britto CC, Junqueira A, Lima MM, Romanha AJ, Sales Junior PA, Stephens CE, Boykin DW, Soeiro Mde N.	2010	Arylimidamide DB766, a potential chemotherapeutic candidate for Chagas' disease treatment.
875	-	Brazil	TcI	Epimastigote	96	7.9	2.29	6	Manual counting using Neubauer cell counting chamber	6	Batista Dda G, Batista MM, de Oliveira GM, do Amaral PB, Lannes-Vieira J, Britto CC, Junqueira A, Lima MM, Romanha AJ, Sales Junior PA, Stephens CE, Boykin DW, Soeiro Mde N.	2010	Arylimidamide DB766, a potential chemotherapeutic candidate for Chagas' disease treatment.
855	-	Brazil	TcI	Epimastigote	96	12.57	3.13	6	Manual counting using Neubauer cell counting chamber	6	Batista Dda G, Batista MM, de Oliveira GM, do Amaral PB, Lannes-Vieira J, Britto CC, Junqueira A, Lima MM, Romanha AJ, Sales Junior PA, Stephens CE, Boykin DW, Soeiro Mde N.	2010	Arylimidamide DB766, a potential chemotherapeutic candidate for Chagas' disease treatment.
958	-	Brazil	TcI	Epimastigote	96	13.7	4.17	6	Manual counting using Neubauer cell counting chamber	6	Batista Dda G, Batista MM, de Oliveira GM, do Amaral PB, Lannes-Vieira J, Britto CC, Junqueira A, Lima MM, Romanha AJ, Sales Junior PA, Stephens CE, Boykin DW, Soeiro Mde N.	2010	Arylimidamide DB766, a potential chemotherapeutic candidate for Chagas' disease treatment.
INC-5	-	Mexico	TcI	Epimastigote	72	12	2.1	9	Manual counting using Neubauer cell counting chamber	7	Borges-Argáez R, Vela-Catzín T, Yam-Puc A, Chan-Bacab MJ, Moo-Puc RE, Cáceres-Farfán M.	2009	Antiprotozoal and cytotoxic studies on some isocordoin derivatives.
Y	-	Brazil	TcII	Amastigote	72	3	0.28	2	Manual counting after giemsa staining	8	Brancaglion GA, Toyota AE, Cardoso Machado JV, Fernandes Júnior AÁ, Silveira AT, Vilas Boas DF, Dos Santos EG, Caldas IS, Carvalho DT.	2018	In vitro and in vivo trypanocidal activities of 8-methoxy-3-(4-nitrobenzoyl)-6-propyl-2H-cromen-2-one, a new synthetic coumarin of low cytotoxicity against mammalian cells.
Y	-	Brazil	TcII	Epimastigote	72	25	10	6	Colorimetric method based on rezasurin	8	Brancaglion GA, Toyota AE, Cardoso Machado JV, Fernandes Júnior AÁ, Silveira AT, Vilas Boas DF, Dos Santos EG, Caldas IS, Carvalho DT.	2018	In vitro and in vivo trypanocidal activities of 8-methoxy-3-(4-nitrobenzoyl)-6-propyl-2H-cromen-2-one, a new synthetic coumarin of low cytotoxicity against mammalian cells.
Y	-	Brazil	TcII	Trypomastigote	24	21.1	1.7	3	Manual counting using Neubauer cell counting chamber	9	Campos MC, Castro-Pinto DB, Ribeiro GA, Berredo-Pinho MM, Gomes LH, da Silva Bellieny MS, Goulart CM, Echevarria A, Leon LL.	2013	P-glycoprotein efflux pump plays an important role in Trypanosoma cruzi drug resistance.
Y	-	Brazil	TcII	Amastigote	24	48.4	1.30	6	Manual counting after giemsa staining	9	Campos MC, Castro-Pinto DB, Ribeiro GA, Berredo-Pinho MM, Gomes LH, da Silva Bellieny MS, Goulart CM, Echevarria A, Leon LL.	2013	P-glycoprotein efflux pump plays an important role in Trypanosoma cruzi drug resistance.
Y	-	Brazil	TcII	Trypomastigote	24	77.3	5.10	3	Manual counting using Neubauer cell counting chamber	9	Campos MC, Castro-Pinto DB, Ribeiro GA, Berredo-Pinho MM, Gomes LH, da Silva Bellieny MS, Goulart CM, Echevarria A, Leon LL.	2013	P-glycoprotein efflux pump plays an important role in Trypanosoma cruzi drug resistance.
Y	-	Brazil	TcII	Epimastigote	24	182.1	10.70	3	Manual counting using Neubauer cell counting chamber	9	Campos MC, Castro-Pinto DB, Ribeiro GA, Berredo-Pinho MM, Gomes LH, da Silva Bellieny MS, Goulart CM, Echevarria A, Leon LL.	2013	P-glycoprotein efflux pump plays an important role in Trypanosoma cruzi drug resistance.
Y	-	Brazil	TcII	Epimastigote	96	5.1	0.3	9	Colorimetric method based on rezasurin	10	Campos MC, Phelan J, Francisco AF, Taylor MC, Lewis MD, Pain A, Clark TG, Kelly JM.	2017	Genome-wide mutagenesis and multi-drug resistance in American trypanosomes induced by the front-line drug benznidazole.
GLT291	-	Brazil	TcI	Trypomastigote	24	6.53	0.77	3	Manual counting using Neubauer cell counting chamber	11	Campos MC, Salomão K, Castro-Pinto DB, Leon LL, Barbosa HS, Maciel MA, de Castro SL.	2010	Croton cajucara crude extract and isolated terpenes: activity on Trypanosoma cruzi.
C45	-	Brazil	TcI	Trypomastigote	24	8.84	0.77	3	Manual counting using Neubauer cell counting chamber	11	Campos MC, Salomão K, Castro-Pinto DB, Leon LL, Barbosa HS, Maciel MA, de Castro SL.	2010	Croton cajucara crude extract and isolated terpenes: activity on Trypanosoma cruzi.
Dm28c	clone	Venezuela	TcI	Trypomastigote	24	50.72	3.46	3	Manual counting using Neubauer cell counting chamber	11	Campos MC, Salomão K, Castro-Pinto DB, Leon LL, Barbosa HS, Maciel MA, de Castro SL.	2010	Croton cajucara crude extract and isolated terpenes: activity on Trypanosoma cruzi.
Y	-	Brazil	TcII	Trypomastigote	24	58.02	6.15	3	Manual counting using Neubauer cell counting chamber	11	Campos MC, Salomão K, Castro-Pinto DB, Leon LL, Barbosa HS, Maciel MA, de Castro SL.	2010	Croton cajucara crude extract and isolated terpenes: activity on Trypanosoma cruzi.
Tulahuen	-	Chile	TcVI	Epimastigote	96	5.39	0.25	6	Manual counting using Neubauer cell counting chamber	12	Caputto ME, Ciccarelli A, Frank F, Moglioni AG, Moltrasio GY, Vega D, Lombardo E, Finkielsztein LM.	2012	Synthesis and biological evaluation of some novel 1-indanone thiazolylhydrazone derivatives as anti-Trypanosoma cruzi agents.
Tulahuen	-	Chile	TcVI	Trypomastigote	24	30.26	2.85	6	Manual counting using Neubauer cell counting chamber	12	Caputto ME, Ciccarelli A, Frank F, Moglioni AG, Moltrasio GY, Vega D, Lombardo E, Finkielsztein LM.	2012	Synthesis and biological evaluation of some novel 1-indanone thiazolylhydrazone derivatives as anti-Trypanosoma cruzi agents.
Tulahuen	β-galactosidase-transfected	Chile	TcVI	Amastigote	168	4.1	0.55	6	Colorimetric method based on CPRG	13	Ciccarelli AB, Frank FM, Puente V, Malchiodi EL, Batlle A, Lombardo ME.	2012	Antiparasitic Effect of Vitamin B12 on Trypanosoma cruzi.
Tulahuen	-	Chile	TcVI	Epimastigote	72	5.86	0.93	9	Manual counting using Neubauer cell counting chamber	13	Ciccarelli AB, Frank FM, Puente V, Malchiodi EL, Batlle A, Lombardo ME.	2012	Antiparasitic Effect of Vitamin B12 on Trypanosoma cruzi.
Y	-	Brazil	TcII	Trypomastigote	24	3.3	0.5	9	Manual counting using Neubauer cell counting chamber	14	da Silva CF, Batista Dda G, De Araújo JS, Batista MM, Lionel J, de Souza EM, Hammer ER, da Silva PB, De Mieri M, Adams M, Zimmermann S, Hamburger M, Brun R, Schühly W, Soeiro Mde N.	2013	Activities of psilostachyin A and cynaropicrin against Trypanosoma cruzi in vitro and in vivo.
Y	-	Brazil	TcII	Amastigote	48	2.8	1.96	4	Manual counting after giemsa staining	15	da Silva CF, Batista DGJ, Oliveira GM, de Souza EM, Hammer ER, da Silva PB, Daliry A, Araujo JS, Britto C, Rodrigues AC, Liu Z, Farahat AA, Kumar A, Boykin DW, Soeiro MNC.	2012	In vitro and in vivo investigation of the efficacy of arylimidamide DB1831 and its mesylated salt form - DB1965 - against Trypanosoma cruzi infection.
Y	-	Brazil	TcII	Trypomastigote	24	12.94	1.93	4	Manual counting using Neubauer cell counting chamber	15	da Silva CF, Batista DGJ, Oliveira GM, de Souza EM, Hammer ER, da Silva PB, Daliry A, Araujo JS, Britto C, Rodrigues AC, Liu Z, Farahat AA, Kumar A, Boykin DW, Soeiro MNC.	2012	In vitro and in vivo investigation of the efficacy of arylimidamide DB1831 and its mesylated salt form - DB1965 - against Trypanosoma cruzi infection.
Y	-	Brazil	TcII	Amastigote	48	2.77	1.96	6	Manual counting after giemsa staining	16	da Silva CF, Daliry A, DA Silva PB, Akay S, Banerjee M, Farahat AA, Fisher MK, Hu L, Kumar A, Liu Z, Stephens CE, Boykin DW, Correia Soeiro MD.	2011	The efficacy of novel arylimidamides against Trypanosoma cruzi in vitro.
Y	-	Brazil	TcII	Trypomastigote	24	12.94	1.9	6	Manual counting using Neubauer cell counting chamber	16	da Silva CF, Daliry A, DA Silva PB, Akay S, Banerjee M, Farahat AA, Fisher MK, Hu L, Kumar A, Liu Z, Stephens CE, Boykin DW, Correia Soeiro MD.	2011	The efficacy of novel arylimidamides against Trypanosoma cruzi in vitro.
Y	-	Brazil	TcII	Trypomastigote	24	103.6	0.6	3	Manual counting using Neubauer cell counting chamber	17	da Silva Júnior EN, de Souza MC, Fernandes MC, Menna-Barreto RF, Pinto Mdo C, de Assis Lopes F, de Simone CA, Andrade CK, Pinto AV, Ferreira VF, de Castro SL.	2008	Synthesis and anti-Trypanosoma cruzi activity of derivatives from nor-lapachones and lapachones.
Y	-	Brazil	TcII	Trypomastigote	24	10.6	0.87	6	Manual counting using Neubauer cell counting chamber	18	de Oliveira Filho GB, de Oliveira Cardoso MV, Espíndola JW, Ferreira LF, de Simone CA, Ferreira RS, Coelho PL, Meira CS, Magalhaes Moreira DR, Soares MB, Lima Leite AC.	2015	Structural design, synthesis and pharmacological evaluation of 4-thiazolidinones against Trypanosoma cruzi.
Y	-	Brazil	TcII	Epimastigote	120	7.5	2.1	2	Manual counting using Neubauer cell counting chamber	19	dos Santos Filho JM, Moreira DR, de Simone CA, Ferreira RS, McKerrow JH, Meira CS, Guimarães ET, Soares MB.	2012	Optimization of anti-Trypanosoma cruzi oxadiazoles leads to identification of compounds with efficacy in infected mice.
Y	-	Brazil	TcII	Trypomastigote	24	11.3	1.8	4	Manual counting using Neubauer cell counting chamber	19	dos Santos Filho JM, Moreira DR, de Simone CA, Ferreira RS, McKerrow JH, Meira CS, Guimarães ET, Soares MB.	2012	Optimization of anti-Trypanosoma cruzi oxadiazoles leads to identification of compounds with efficacy in infected mice.
Dm28c	-	Venezuela	TcI	Epimastigote	72	11	0.2	6	Colorimetric method based on rezasurin	20	Faral-Tello P, Liang M, Mahler G, Wipf P, Robello C.	2014	Imidazolium compounds are active against all stages of Trypanosoma cruzi.
Tulahuen	β-galactosidase-transfected	Chile	TcVI	Amastigote	96	3.79	1.02	6	Colorimetric method based on CPRG	21	Ferreira de Almeida Fiuza L, Peres RB, Simões-Silva MR, da Silva PB, Batista DDGJ, da Silva CF, Nefertiti Silva da Gama A, Krishna Reddy TR, Soeiro MNC.	2018	Identification of Pyrazolo[3,4-e][1,4]thiazepin based CYP51 inhibitors as potential Chagas disease therapeutic alternative: In vitro and in vivo evaluation, binding mode prediction and SAR exploration.
Y	-	Brazil	TcII	Trypomastigote	24	6.02	1.47	6	Manual counting using Neubauer cell counting chamber	21	Ferreira de Almeida Fiuza L, Peres RB, Simões-Silva MR, da Silva PB, Batista DDGJ, da Silva CF, Nefertiti Silva da Gama A, Krishna Reddy TR, Soeiro MNC.	2018	Identification of Pyrazolo[3,4-e][1,4]thiazepin based CYP51 inhibitors as potential Chagas disease therapeutic alternative: In vitro and in vivo evaluation, binding mode prediction and SAR exploration.
Y	-	Brazil	TcII	Trypomastigote	24	7.86	0.81	6	Manual counting using Neubauer cell counting chamber	22	Fonseca-Berzal C, DA Silva CF, Menna-Barreto RF, Batista MM, Escario JA, Arán VJ, Gómez-Barrio A, Soeiro Mde N.	2016	Biological approaches to characterize the mode of action of two 5-nitroindazolinone prototypes on Trypanosoma cruzi bloodstream trypomastigotes.
CL	β-galactosidase transfected clone B5	Brazil	TcVI	Amastigote	168	0.68	0.08	9	Colorimetric method based on CPRG	23	Fonseca-Berzal C, Ibáñez-Escribano A, Reviriego F, Cumella J, Morales P, Jagerovic N, Nogal-Ruiz JJ, Escario JA, da Silva PB, Soeiro Mde N, Gómez-Barrio A, Arán VJ.	2016	Antichagasic and trichomonacidal activity of 1-substituted 2-benzyl-5-nitroindazolin-3-ones and 3-alkoxy-2-benzyl-5-nitro-2H-indazoles.
Tulahuen	β-galactosidase-transfected clone C4	Chile	TcVI	Amastigote	96	1.66	0.1	9	Colorimetric method based on CPRG	23	Fonseca-Berzal C, Ibáñez-Escribano A, Reviriego F, Cumella J, Morales P, Jagerovic N, Nogal-Ruiz JJ, Escario JA, da Silva PB, Soeiro Mde N, Gómez-Barrio A, Arán VJ.	2016	Antichagasic and trichomonacidal activity of 1-substituted 2-benzyl-5-nitroindazolin-3-ones and 3-alkoxy-2-benzyl-5-nitro-2H-indazoles.
Y	-	Brazil	TcII	Amastigote	48	1.77	1.11	6	Manual counting after giemsa staining	23	Fonseca-Berzal C, Ibáñez-Escribano A, Reviriego F, Cumella J, Morales P, Jagerovic N, Nogal-Ruiz JJ, Escario JA, da Silva PB, Soeiro Mde N, Gómez-Barrio A, Arán VJ.	2016	Antichagasic and trichomonacidal activity of 1-substituted 2-benzyl-5-nitroindazolin-3-ones and 3-alkoxy-2-benzyl-5-nitro-2H-indazoles.
CL	β-galactosidase transfected clone B5	Brazil	TcVI	Epimastigote	72	22.73	3.33	9	Colorimetric method based on CPRG	23	Fonseca-Berzal C, Ibáñez-Escribano A, Reviriego F, Cumella J, Morales P, Jagerovic N, Nogal-Ruiz JJ, Escario JA, da Silva PB, Soeiro Mde N, Gómez-Barrio A, Arán VJ.	2016	Antichagasic and trichomonacidal activity of 1-substituted 2-benzyl-5-nitroindazolin-3-ones and 3-alkoxy-2-benzyl-5-nitro-2H-indazoles.
Y	-	Brazil	TcII	Epimastigote	48	28.11	1.77	9	Colorimetric method based on rezasurin	23	Fonseca-Berzal C, Ibáñez-Escribano A, Reviriego F, Cumella J, Morales P, Jagerovic N, Nogal-Ruiz JJ, Escario JA, da Silva PB, Soeiro Mde N, Gómez-Barrio A, Arán VJ.	2016	Antichagasic and trichomonacidal activity of 1-substituted 2-benzyl-5-nitroindazolin-3-ones and 3-alkoxy-2-benzyl-5-nitro-2H-indazoles.
CL	β-galactosidase transfected clone B5	Brazil	TcVI	Amastigote	168	0.5	0.03	9	Colorimetric method based on CPRG	24	Fonseca-Berzal C, Ibáñez-Escribano A, Vela N, Cumella J, Nogal-Ruiz JJ, Escario JA, da Silva PB, Batista MM, Soeiro MNC, Sifontes-Rodríguez S, Meneses-Marcel A, Gómez-Barrio A, Arán VJ.	2018	Antichagasic, Leishmanicidal, and Trichomonacidal Activity of 2-Benzyl-5-nitroindazole-Derived Amines.
Y	-	Brazil	TcII	Trypomastigote	24	8.01	0.81	6	Manual counting using Neubauer cell counting chamber	24	Fonseca-Berzal C, Ibáñez-Escribano A, Vela N, Cumella J, Nogal-Ruiz JJ, Escario JA, da Silva PB, Batista MM, Soeiro MNC, Sifontes-Rodríguez S, Meneses-Marcel A, Gómez-Barrio A, Arán VJ.	2018	Antichagasic, Leishmanicidal, and Trichomonacidal Activity of 2-Benzyl-5-nitroindazole-Derived Amines.
CL	β-galactosidase transfected clone B5	Brazil	TcVI	Epimastigote	72	26.55	4.53	9	Colorimetric method based on CPRG	24	Fonseca-Berzal C, Ibáñez-Escribano A, Vela N, Cumella J, Nogal-Ruiz JJ, Escario JA, da Silva PB, Batista MM, Soeiro MNC, Sifontes-Rodríguez S, Meneses-Marcel A, Gómez-Barrio A, Arán VJ.	2018	Antichagasic, Leishmanicidal, and Trichomonacidal Activity of 2-Benzyl-5-nitroindazole-Derived Amines.
Y	-	Brazil	TcII	Epimastigote	48	28.11	1.67	9	Colorimetric method based on rezasurin	24	Fonseca-Berzal C, Ibáñez-Escribano A, Vela N, Cumella J, Nogal-Ruiz JJ, Escario JA, da Silva PB, Batista MM, Soeiro MNC, Sifontes-Rodríguez S, Meneses-Marcel A, Gómez-Barrio A, Arán VJ.	2018	Antichagasic, Leishmanicidal, and Trichomonacidal Activity of 2-Benzyl-5-nitroindazole-Derived Amines.
SO3	cl5	Bolivia	TcV	Epimastigote	72	10.6	0.7	6	Manual counting using Neubauer cell counting chamber	25	Franco J, Ferreira RC, Ienne S, Zingales B.	2015	ABCG-like transporter of Trypanosoma cruzi involved in benznidazole resistance: gene polymorphisms disclose inter-strain intragenic recombination in hybrid isolates.
893	-	Brazil	TcIII	Epimastigote	72	74.9	7.6	6	Manual counting using Neubauer cell counting chamber	25	Franco J, Ferreira RC, Ienne S, Zingales B.	2015	ABCG-like transporter of Trypanosoma cruzi involved in benznidazole resistance: gene polymorphisms disclose inter-strain intragenic recombination in hybrid isolates.
CL	Brener	Brazil	TcVI	Epimastigote	72	10	0.095	6	Manual counting using Neubauer cell counting chamber	26	Garavaglia PA, Laverrière M, Cannata JJ, García GA.	2016	Putative Role of the Aldo-Keto Reductase from Trypanosoma cruzi in Benznidazole Metabolism.
Nicaragua	-	Nicaragua	TcI	Epimastigote	72	20.5	0.3	6	Manual counting using Neubauer cell counting chamber	26	Garavaglia PA, Laverrière M, Cannata JJ, García GA.	2016	Putative Role of the Aldo-Keto Reductase from Trypanosoma cruzi in Benznidazole Metabolism.
HA	-	Colombia	TcI	Epimastigote	48	4.65	0.38	4	Manual counting using Neubauer cell counting chamber	27	García-Huertas P, Olmo F, Sánchez-Moreno M, Dominguez J, Chahboun R, Triana-Chávez O	2018	Activity in vitro and in vivo against Trypanosoma cruzi of a furofuran lignan isolated from Piper jericoense.
SP	-	Colombia	TcI	Epimastigote	48	6.38	0.34	4	Manual counting using Neubauer cell counting chamber	27	García-Huertas P, Olmo F, Sánchez-Moreno M, Dominguez J, Chahboun R, Triana-Chávez O	2018	Activity in vitro and in vivo against Trypanosoma cruzi of a furofuran lignan isolated from Piper jericoense.
W3534	-	Colombia	TcI	Epimastigote	48	13.83	0.38	4	Manual counting using Neubauer cell counting chamber	27	García-Huertas P, Olmo F, Sánchez-Moreno M, Dominguez J, Chahboun R, Triana-Chávez O	2018	Activity in vitro and in vivo against Trypanosoma cruzi of a furofuran lignan isolated from Piper jericoense.
DA	-	Colombia	TcI	Epimastigote	48	32.7	0.77	4	Manual counting using Neubauer cell counting chamber	27	García-Huertas P, Olmo F, Sánchez-Moreno M, Dominguez J, Chahboun R, Triana-Chávez O	2018	Activity in vitro and in vivo against Trypanosoma cruzi of a furofuran lignan isolated from Piper jericoense.
Y	-	Brazil	TcII	Epimastigote	72	35.81	6.95	6	Colorimetric method based on rezasurin	28	Goncalves-Santos E, Vilas-Boas DF, Diniz LF, Veloso MP, Mazzeti AL, Rodrigues MR, Oliveira CM, Fernandes VHC, Novaes RD, Chagas-Paula DA, Caldas IS.	2019	Sesquiterpene lactone potentiates the immunomodulatory, antiparasitic and cardioprotective effects on anti-Trypanosoma cruzi specific chemotherapy.
Tulahuen	β-galactosidase-transfected	Chile	TcVI	Amastigote	96	2	0.8	6	Colorimetric method based on CPRG	29	Guedes-da-Silva FH, Batista DG, Meuser MB, Demarque KC, Fulco TO, Araújo JS, Da Silva PB, Da Silva CF, Patrick DA, Bakunova SM, Bakunov SA, Tidwell RR, Oliveira GM, Britto C, Moreira OC, Soeiro MN.	2015	In vitro and in vivo trypanosomicidal action of novel arylimidamides against Trypanosoma cruzi.
Y	-	Brazil	TcII	Amastigote	48	3.6	1.7	4	Manual counting after giemsa staining	29	Guedes-da-Silva FH, Batista DG, Meuser MB, Demarque KC, Fulco TO, Araújo JS, Da Silva PB, Da Silva CF, Patrick DA, Bakunova SM, Bakunov SA, Tidwell RR, Oliveira GM, Britto C, Moreira OC, Soeiro MN.	2015	In vitro and in vivo trypanosomicidal action of novel arylimidamides against Trypanosoma cruzi.
DA	-	Colombia	TcI	Epimastigote	72	26.9	3.84	9	Colorimetric method based on MTT	30	Hamedt AL, Ortiz IC, García-Huertas PA, Sáenz J, de Araujo AC, De Mattos JC, Rodríguez-Gazquez MA, Triana-Chávez O.	2014	Cytotoxic, mutagenic and genotoxic evaluation of crude extracts and fractions from Piper jericoense with trypanocidal action.
DA	-	Colombia	TcI	Amastigote	48	80.69	3.84	3	Manual counting after giemsa staining	30	Hamedt AL, Ortiz IC, García-Huertas PA, Sáenz J, de Araujo AC, De Mattos JC, Rodríguez-Gazquez MA, Triana-Chávez O.	2014	Cytotoxic, mutagenic and genotoxic evaluation of crude extracts and fractions from Piper jericoense with trypanocidal action.
DA	-	Colombia	TcI	Trypomastigote	24	106.82	6.15	3	Manual counting using Neubauer cell counting chamber	30	Hamedt AL, Ortiz IC, García-Huertas PA, Sáenz J, de Araujo AC, De Mattos JC, Rodríguez-Gazquez MA, Triana-Chávez O.	2014	Cytotoxic, mutagenic and genotoxic evaluation of crude extracts and fractions from Piper jericoense with trypanocidal action.
INC-5	-	Mexico	TcI	Trypomastigote	24	123.68	4.51	3	Manual counting by Brener method	31	Kashif M, Chacón-Vargas KF, López-Cedillo JC, Nogueda-Torres B, Paz-González AD, Ramírez-Moreno E, Agusti R, Uhrig ML, Reyes-Arellano A, Peralta-Cruz J, Ashfaq M, Rivera G.	2018	Synthesis, molecular docking and biological evaluation of novel phthaloyl derivatives of 3-amino-3-aryl propionic acids as inhibitors of Trypanosoma cruzi trans-sialidase.
Ninoa	-	Mexico	TcI	Trypomastigote	24	129.65	5.1	3	Manual counting by Brener method	31	Kashif M, Chacón-Vargas KF, López-Cedillo JC, Nogueda-Torres B, Paz-González AD, Ramírez-Moreno E, Agusti R, Uhrig ML, Reyes-Arellano A, Peralta-Cruz J, Ashfaq M, Rivera G.	2018	Synthesis, molecular docking and biological evaluation of novel phthaloyl derivatives of 3-amino-3-aryl propionic acids as inhibitors of Trypanosoma cruzi trans-sialidase.
Ninoa	-	Mexico	TcI	Trypomastigote	24	0.292	0.12	3	Manual counting by Brener method	32	Kashif M, Moreno-Herrera A, Villalobos-Rocha JC, Nogueda-Torres B, Pérez-Villanueva J, Rodríguez-Villar K, Medina-Franco JL, de Andrade P, Carvalho I, Rivera G.	2017	Benzoic acid derivatives with trypanocidal activity: enzymatic analysis and molecular docking studies toward trans-sialidase.
INC-5	-	Mexico	TcI	Trypomastigote	24	0.62	0.28	3	Manual counting by Brener method	32	Kashif M, Moreno-Herrera A, Villalobos-Rocha JC, Nogueda-Torres B, Pérez-Villanueva J, Rodríguez-Villar K, Medina-Franco JL, de Andrade P, Carvalho I, Rivera G.	2017	Benzoic acid derivatives with trypanocidal activity: enzymatic analysis and molecular docking studies toward trans-sialidase.
Y	-	Brazil	TcII	Amastigote	72	1.1	0.1	4	Manual counting after giemsa staining	33	Lara LS, Moreira CS, Calvet CM, Lechuga GC, Souza RS, Bourguignon SC, Ferreira VF, Rocha D, Pereira MCS	2018	Efficacy of 2-hydroxy-3-phenylsulfanylmethyl-[1,4]-naphthoquinone derivatives against different Trypanosoma cruzi discrete type units: Identification of a promising hit compound.
Dm28c-Luc	Luciferase	Venezuela	TcI	Amastigote	72	4.39	0.28	4	Luminescent method based on luciferin	33	Lara LS, Moreira CS, Calvet CM, Lechuga GC, Souza RS, Bourguignon SC, Ferreira VF, Rocha D, Pereira MCS	2018	Efficacy of 2-hydroxy-3-phenylsulfanylmethyl-[1,4]-naphthoquinone derivatives against different Trypanosoma cruzi discrete type units: Identification of a promising hit compound.
Y	-	Brazil	TcII	Trypomastigote	24	18.09	1.3	12	Luminescent method using CellTiter®-Glo kit	33	Lara LS, Moreira CS, Calvet CM, Lechuga GC, Souza RS, Bourguignon SC, Ferreira VF, Rocha D, Pereira MCS	2018	Efficacy of 2-hydroxy-3-phenylsulfanylmethyl-[1,4]-naphthoquinone derivatives against different Trypanosoma cruzi discrete type units: Identification of a promising hit compound.
Dm28c-Luc	Luciferase	Venezuela	TcI	Trypomastigote	24	24.68	6.5	9	Luminescent method based on luciferin	33	Lara LS, Moreira CS, Calvet CM, Lechuga GC, Souza RS, Bourguignon SC, Ferreira VF, Rocha D, Pereira MCS	2018	Efficacy of 2-hydroxy-3-phenylsulfanylmethyl-[1,4]-naphthoquinone derivatives against different Trypanosoma cruzi discrete type units: Identification of a promising hit compound.
Y	-	Brazil	TcII	Trypomastigote	24	29.8	5.9	12	Luminescent method using CellTiter®-Glo kit	33	Lara LS, Moreira CS, Calvet CM, Lechuga GC, Souza RS, Bourguignon SC, Ferreira VF, Rocha D, Pereira MCS	2018	Efficacy of 2-hydroxy-3-phenylsulfanylmethyl-[1,4]-naphthoquinone derivatives against different Trypanosoma cruzi discrete type units: Identification of a promising hit compound.
CL	Brener	Brazil	TcVI	Trypomastigote	24	69.3	4.8	9	Luminescent method using CellTiter®-Glo kit	33	Lara LS, Moreira CS, Calvet CM, Lechuga GC, Souza RS, Bourguignon SC, Ferreira VF, Rocha D, Pereira MCS	2018	Efficacy of 2-hydroxy-3-phenylsulfanylmethyl-[1,4]-naphthoquinone derivatives against different Trypanosoma cruzi discrete type units: Identification of a promising hit compound.
Brazil	-	Brazil	TcI	Trypomastigote	24	93.3	9.53	9	Luminescent method using CellTiter®-Glo kit	33	Lara LS, Moreira CS, Calvet CM, Lechuga GC, Souza RS, Bourguignon SC, Ferreira VF, Rocha D, Pereira MCS	2018	Efficacy of 2-hydroxy-3-phenylsulfanylmethyl-[1,4]-naphthoquinone derivatives against different Trypanosoma cruzi discrete type units: Identification of a promising hit compound.
Y	-	Brazil	TcII	Epimastigote	72	2.9	0.6	6	Manual counting using Neubauer cell counting chamber	34	Lechuga GC, Borges JC, Calvet CM, de Araújo HP, Zuma AA, do Nascimento SB, Motta MCM, Bernardino AMR, Pereira MCS, Bourguignon SC.	2016	Interactions between 4-aminoquinoline and heme: promising mechanism against Trypanosoma cruzi.
Y	-	Brazil	TcII	Amastigote	72	3.25	0.3	6	Manual counting after giemsa staining	34	Lechuga GC, Borges JC, Calvet CM, de Araújo HP, Zuma AA, do Nascimento SB, Motta MCM, Bernardino AMR, Pereira MCS, Bourguignon SC.	2016	Interactions between 4-aminoquinoline and heme: promising mechanism against Trypanosoma cruzi.
Y	-	Brazil	TcII	Trypomastigote	24	13	5.7	6	Colorimetric method based on rezasurin	34	Lechuga GC, Borges JC, Calvet CM, de Araújo HP, Zuma AA, do Nascimento SB, Motta MCM, Bernardino AMR, Pereira MCS, Bourguignon SC.	2016	Interactions between 4-aminoquinoline and heme: promising mechanism against Trypanosoma cruzi.
Tulahuen	β-galactosidase-transfected	Chile	TcVI	Amastigote	96	4	1.15	6	Colorimetric method based on CPRG	35	Leite DI, Fontes FV, Bastos MM, Hoelz LVB, Bianco MDCAD, de Oliveira AP, da Silva PB, da Silva CF, Batista DDGJ, da Gama ANS, Peres RB, Villar JDF, Soeiro MNC, Boechat N.	2018	New 1,2,3-triazole-based analogues of benznidazole for use against Trypanosoma cruzi infection: in vitro and in vivo evaluations.
209	-	Colombia	TcI	Amastigote	72	4.78	1.58392	8	Manual counting after giemsa staining	36	Luna KP, Hernández IP, Rueda CM, Zorro MM, Croft SL, Escobar P.	2009	In vitro susceptibility of Trypanosoma cruzi strains from Santander, Colombia, to hexadecylphosphocholine (miltefosine), nifurtimox and benznidazole.
320I01	-	Colombia	TcI	Amastigote	72	6.045	0.162635	8	Manual counting after giemsa staining	36	Luna KP, Hernández IP, Rueda CM, Zorro MM, Croft SL, Escobar P.	2009	In vitro susceptibility of Trypanosoma cruzi strains from Santander, Colombia, to hexadecylphosphocholine (miltefosine), nifurtimox and benznidazole.
070I06	-	Colombia	TcI	Amastigote	72	6.725	1.40714	8	Manual counting after giemsa staining	36	Luna KP, Hernández IP, Rueda CM, Zorro MM, Croft SL, Escobar P.	2009	In vitro susceptibility of Trypanosoma cruzi strains from Santander, Colombia, to hexadecylphosphocholine (miltefosine), nifurtimox and benznidazole.
204	-	Colombia	TcI	Amastigote	72	7.245	1.30815	8	Manual counting after giemsa staining	36	Luna KP, Hernández IP, Rueda CM, Zorro MM, Croft SL, Escobar P.	2009	In vitro susceptibility of Trypanosoma cruzi strains from Santander, Colombia, to hexadecylphosphocholine (miltefosine), nifurtimox and benznidazole.
Silvio X10	-	Brazil	TcI	Epimastigote	72	7.33	1.53	6	Manual counting using Neubauer cell counting chamber	36	Luna KP, Hernández IP, Rueda CM, Zorro MM, Croft SL, Escobar P.	2009	In vitro susceptibility of Trypanosoma cruzi strains from Santander, Colombia, to hexadecylphosphocholine (miltefosine), nifurtimox and benznidazole.
421I02	-	Colombia	TcI	Amastigote	72	8.355	7.10642	8	Manual counting after giemsa staining	36	Luna KP, Hernández IP, Rueda CM, Zorro MM, Croft SL, Escobar P.	2009	In vitro susceptibility of Trypanosoma cruzi strains from Santander, Colombia, to hexadecylphosphocholine (miltefosine), nifurtimox and benznidazole.
132	-	Colombia	TcI	Amastigote	72	8.735	3.89616	8	Manual counting after giemsa staining	36	Luna KP, Hernández IP, Rueda CM, Zorro MM, Croft SL, Escobar P.	2009	In vitro susceptibility of Trypanosoma cruzi strains from Santander, Colombia, to hexadecylphosphocholine (miltefosine), nifurtimox and benznidazole.
1874-01	-	Colombia	TcI	Epimastigote	72	9.34	2.31	6	Manual counting using Neubauer cell counting chamber	36	Luna KP, Hernández IP, Rueda CM, Zorro MM, Croft SL, Escobar P.	2009	In vitro susceptibility of Trypanosoma cruzi strains from Santander, Colombia, to hexadecylphosphocholine (miltefosine), nifurtimox and benznidazole.
320I01	-	Colombia	TcI	Epimastigote	72	9.48	2.31	6	Manual counting using Neubauer cell counting chamber	36	Luna KP, Hernández IP, Rueda CM, Zorro MM, Croft SL, Escobar P.	2009	In vitro susceptibility of Trypanosoma cruzi strains from Santander, Colombia, to hexadecylphosphocholine (miltefosine), nifurtimox and benznidazole.
421I02	-	Colombia	TcI	Epimastigote	72	11.34	3.31	6	Manual counting using Neubauer cell counting chamber	36	Luna KP, Hernández IP, Rueda CM, Zorro MM, Croft SL, Escobar P.	2009	In vitro susceptibility of Trypanosoma cruzi strains from Santander, Colombia, to hexadecylphosphocholine (miltefosine), nifurtimox and benznidazole.
070I06	-	Colombia	TcI	Epimastigote	72	11.4	0.43	6	Manual counting using Neubauer cell counting chamber	36	Luna KP, Hernández IP, Rueda CM, Zorro MM, Croft SL, Escobar P.	2009	In vitro susceptibility of Trypanosoma cruzi strains from Santander, Colombia, to hexadecylphosphocholine (miltefosine), nifurtimox and benznidazole.
132	-	Colombia	TcI	Epimastigote	72	11.64	4.15	6	Manual counting using Neubauer cell counting chamber	36	Luna KP, Hernández IP, Rueda CM, Zorro MM, Croft SL, Escobar P.	2009	In vitro susceptibility of Trypanosoma cruzi strains from Santander, Colombia, to hexadecylphosphocholine (miltefosine), nifurtimox and benznidazole.
Esmeraldo	-	Brazil	TcII	Epimastigote	72	12.12	0.49	6	Manual counting using Neubauer cell counting chamber	36	Luna KP, Hernández IP, Rueda CM, Zorro MM, Croft SL, Escobar P.	2009	In vitro susceptibility of Trypanosoma cruzi strains from Santander, Colombia, to hexadecylphosphocholine (miltefosine), nifurtimox and benznidazole.
187401	-	Colombia	TcI	Amastigote	72	14.42	10.7622	8	Manual counting after giemsa staining	36	Luna KP, Hernández IP, Rueda CM, Zorro MM, Croft SL, Escobar P.	2009	In vitro susceptibility of Trypanosoma cruzi strains from Santander, Colombia, to hexadecylphosphocholine (miltefosine), nifurtimox and benznidazole.
Y	-	Brazil	TcII	Epimastigote	72	20.35	2.04	6	Manual counting using Neubauer cell counting chamber	36	Luna KP, Hernández IP, Rueda CM, Zorro MM, Croft SL, Escobar P.	2009	In vitro susceptibility of Trypanosoma cruzi strains from Santander, Colombia, to hexadecylphosphocholine (miltefosine), nifurtimox and benznidazole.
204	-	Colombia	TcI	Epimastigote	72	20.39	1.22	6	Manual counting using Neubauer cell counting chamber	36	Luna KP, Hernández IP, Rueda CM, Zorro MM, Croft SL, Escobar P.	2009	In vitro susceptibility of Trypanosoma cruzi strains from Santander, Colombia, to hexadecylphosphocholine (miltefosine), nifurtimox and benznidazole.
209	-	Colombia	TcI	Epimastigote	72	21.03	3.55	6	Manual counting using Neubauer cell counting chamber	36	Luna KP, Hernández IP, Rueda CM, Zorro MM, Croft SL, Escobar P.	2009	In vitro susceptibility of Trypanosoma cruzi strains from Santander, Colombia, to hexadecylphosphocholine (miltefosine), nifurtimox and benznidazole.
ERA	Clone 2	Venezuela	TcIV	Amastigote	96	1.26	0	6	High Content Imaging	37	MacLean LM, Thomas J, Lewis MD, Cotillo I, Gray DW, De Rycker M.	2018	Development of Trypanosoma cruzi in vitro assays to identify compounds suitable for progression in Chagas' disease drug discovery.
Silvio X10/7	Clone A1	Brazil	TcI	Amastigote	96	1.29	0.29	6	High Content Imaging	37	MacLean LM, Thomas J, Lewis MD, Cotillo I, Gray DW, De Rycker M.	2018	Development of Trypanosoma cruzi in vitro assays to identify compounds suitable for progression in Chagas' disease drug discovery.
ERA	Clone 2	Venezuela	TcIV	Amastigote	120	1.29	0.29	6	High Content Imaging	37	MacLean LM, Thomas J, Lewis MD, Cotillo I, Gray DW, De Rycker M.	2018	Development of Trypanosoma cruzi in vitro assays to identify compounds suitable for progression in Chagas' disease drug discovery.
Tulahuen	Clone 2	Chile	TcVI	Amastigote	120	1.29	0.29	6	High Content Imaging	37	MacLean LM, Thomas J, Lewis MD, Cotillo I, Gray DW, De Rycker M.	2018	Development of Trypanosoma cruzi in vitro assays to identify compounds suitable for progression in Chagas' disease drug discovery.
CL	Brener Luc	Brazil	TcVI	Amastigote	120	1.39	0.6	6	High Content Imaging	37	MacLean LM, Thomas J, Lewis MD, Cotillo I, Gray DW, De Rycker M.	2018	Development of Trypanosoma cruzi in vitro assays to identify compounds suitable for progression in Chagas' disease drug discovery.
CL	Brener Luc	Brazil	TcVI	Amastigote	96	1.57	0.94	6	High Content Imaging	37	MacLean LM, Thomas J, Lewis MD, Cotillo I, Gray DW, De Rycker M.	2018	Development of Trypanosoma cruzi in vitro assays to identify compounds suitable for progression in Chagas' disease drug discovery.
Silvio X10/7	Clone A1	Brazil	TcI	Amastigote	72	1.63	0.37	6	High Content Imaging	37	MacLean LM, Thomas J, Lewis MD, Cotillo I, Gray DW, De Rycker M.	2018	Development of Trypanosoma cruzi in vitro assays to identify compounds suitable for progression in Chagas' disease drug discovery.
Tulahuen	Clone 2	Chile	TcVI	Amastigote	96	1.63	0.37	6	High Content Imaging	37	MacLean LM, Thomas J, Lewis MD, Cotillo I, Gray DW, De Rycker M.	2018	Development of Trypanosoma cruzi in vitro assays to identify compounds suitable for progression in Chagas' disease drug discovery.
CL	Brener Luc	Brazil	TcVI	Amastigote	72	1.63	0.37	6	High Content Imaging	37	MacLean LM, Thomas J, Lewis MD, Cotillo I, Gray DW, De Rycker M.	2018	Development of Trypanosoma cruzi in vitro assays to identify compounds suitable for progression in Chagas' disease drug discovery.
ERA	Clone 2	Venezuela	TcIV	Amastigote	72	1.78	1.2	6	High Content Imaging	37	MacLean LM, Thomas J, Lewis MD, Cotillo I, Gray DW, De Rycker M.	2018	Development of Trypanosoma cruzi in vitro assays to identify compounds suitable for progression in Chagas' disease drug discovery.
M6241	Clone 6	Brazil	TcIII	Amastigote	96	2.05	0.46	6	High Content Imaging	37	MacLean LM, Thomas J, Lewis MD, Cotillo I, Gray DW, De Rycker M.	2018	Development of Trypanosoma cruzi in vitro assays to identify compounds suitable for progression in Chagas' disease drug discovery.
PAH179	Clone 5	Argentina	TcV	Amastigote	120	2.05	0.46	6	High Content Imaging	37	MacLean LM, Thomas J, Lewis MD, Cotillo I, Gray DW, De Rycker M.	2018	Development of Trypanosoma cruzi in vitro assays to identify compounds suitable for progression in Chagas' disease drug discovery.
Silvio X10/7	Clone A1	Brazil	TcI	Amastigote	120	2.21	0.95	6	High Content Imaging	37	MacLean LM, Thomas J, Lewis MD, Cotillo I, Gray DW, De Rycker M.	2018	Development of Trypanosoma cruzi in vitro assays to identify compounds suitable for progression in Chagas' disease drug discovery.
M6241	Clone 6	Brazil	TcIII	Amastigote	72	2.21	0.95	6	High Content Imaging	37	MacLean LM, Thomas J, Lewis MD, Cotillo I, Gray DW, De Rycker M.	2018	Development of Trypanosoma cruzi in vitro assays to identify compounds suitable for progression in Chagas' disease drug discovery.
PAH179	Clone 5	Argentina	TcV	Amastigote	96	2.49	1.49	6	High Content Imaging	37	MacLean LM, Thomas J, Lewis MD, Cotillo I, Gray DW, De Rycker M.	2018	Development of Trypanosoma cruzi in vitro assays to identify compounds suitable for progression in Chagas' disease drug discovery.
Tulahuen	Clone 2	Chile	TcVI	Amastigote	72	2.58	0.58	6	High Content Imaging	37	MacLean LM, Thomas J, Lewis MD, Cotillo I, Gray DW, De Rycker M.	2018	Development of Trypanosoma cruzi in vitro assays to identify compounds suitable for progression in Chagas' disease drug discovery.
M6241	Clone 6	Brazil	TcIII	Amastigote	120	3.5	1.51	6	High Content Imaging	37	MacLean LM, Thomas J, Lewis MD, Cotillo I, Gray DW, De Rycker M.	2018	Development of Trypanosoma cruzi in vitro assays to identify compounds suitable for progression in Chagas' disease drug discovery.
Silvio X10/7	Clone A1	Brazil	TcI	Trypomastigote	72	3.98	0	9	Luminescent method using CellTiter®-Glo kit	37	MacLean LM, Thomas J, Lewis MD, Cotillo I, Gray DW, De Rycker M.	2018	Development of Trypanosoma cruzi in vitro assays to identify compounds suitable for progression in Chagas' disease drug discovery.
PAH179	Clone 5	Argentina	TcV	Amastigote	72	4.97	2.97	6	High Content Imaging	37	MacLean LM, Thomas J, Lewis MD, Cotillo I, Gray DW, De Rycker M.	2018	Development of Trypanosoma cruzi in vitro assays to identify compounds suitable for progression in Chagas' disease drug discovery.
Tulahuen	β-galactosidase-transfected	Chile	TcVI	Trypomastigote	72	6.31	0	9	Colorimetric method based on CPRG	37	MacLean LM, Thomas J, Lewis MD, Cotillo I, Gray DW, De Rycker M.	2018	Development of Trypanosoma cruzi in vitro assays to identify compounds suitable for progression in Chagas' disease drug discovery.
Silvio X10/7	Clone A1	Brazil	TcI	Trypomastigote	48	7.94	0	9	Luminescent method using CellTiter®-Glo kit	37	MacLean LM, Thomas J, Lewis MD, Cotillo I, Gray DW, De Rycker M.	2018	Development of Trypanosoma cruzi in vitro assays to identify compounds suitable for progression in Chagas' disease drug discovery.
Tulahuen	β-galactosidase-transfected	Chile	TcVI	Trypomastigote	48	10	0	9	Colorimetric method based on CPRG	37	MacLean LM, Thomas J, Lewis MD, Cotillo I, Gray DW, De Rycker M.	2018	Development of Trypanosoma cruzi in vitro assays to identify compounds suitable for progression in Chagas' disease drug discovery.
Y	-	Brazil	TcII	Amastigote	96	10.27	2.32	6	High Content Imaging	37	MacLean LM, Thomas J, Lewis MD, Cotillo I, Gray DW, De Rycker M.	2018	Development of Trypanosoma cruzi in vitro assays to identify compounds suitable for progression in Chagas' disease drug discovery.
Silvio X10/7	Clone A1	Brazil	TcI	Trypomastigote	24	15.85	0	9	Luminescent method using CellTiter®-Glo kit	37	MacLean LM, Thomas J, Lewis MD, Cotillo I, Gray DW, De Rycker M.	2018	Development of Trypanosoma cruzi in vitro assays to identify compounds suitable for progression in Chagas' disease drug discovery.
Y	-	Brazil	TcII	Amastigote	72	15.85	0	6	High Content Imaging	37	MacLean LM, Thomas J, Lewis MD, Cotillo I, Gray DW, De Rycker M.	2018	Development of Trypanosoma cruzi in vitro assays to identify compounds suitable for progression in Chagas' disease drug discovery.
Y	-	Brazil	TcII	Amastigote	120	16.27	3.68	6	High Content Imaging	37	MacLean LM, Thomas J, Lewis MD, Cotillo I, Gray DW, De Rycker M.	2018	Development of Trypanosoma cruzi in vitro assays to identify compounds suitable for progression in Chagas' disease drug discovery.
Tulahuen	β-galactosidase-transfected	Chile	TcVI	Trypomastigote	24	25.79	5.84	9	Colorimetric method based on CPRG	37	MacLean LM, Thomas J, Lewis MD, Cotillo I, Gray DW, De Rycker M.	2018	Development of Trypanosoma cruzi in vitro assays to identify compounds suitable for progression in Chagas' disease drug discovery.
Tulahuen	β-galactosidase-transfected	Chile	TcVI	Amastigote	72	4.5	0.42	2	Colorimetric method based on CPRG	38	Maia PI, Carneiro ZA, Lopes CD, Oliveira CG, Silva JS, de Albuquerque S, Hagenbach A, Gust R, Deflon VM, Abram U.	2017	Organometallic gold(iii) complexes with hybrid SNS-donating thiosemicarbazone ligands: cytotoxicity and anti-Trypanosoma cruzi activity.
VER6	-	Mexico	TcVI	Epimastigote	48	0.04	0.01	6	Manual counting using Neubauer cell counting chamber	39	Martínez I, Nogueda B, Martínez-Hernández F, Espinoza B.	2013	Microsatellite and mini-exon analysis of Mexican human DTU I Trypanosoma cruzi strains and their susceptibility to nifurtimox and benznidazole.
JJO	-	Mexico	TcI	Epimastigote	48	0.38	0.3	6	Manual counting using Neubauer cell counting chamber	39	Martínez I, Nogueda B, Martínez-Hernández F, Espinoza B.	2013	Microsatellite and mini-exon analysis of Mexican human DTU I Trypanosoma cruzi strains and their susceptibility to nifurtimox and benznidazole.
EA	-	Mexico	TcI	Epimastigote	48	0.7	0.02	6	Manual counting using Neubauer cell counting chamber	39	Martínez I, Nogueda B, Martínez-Hernández F, Espinoza B.	2013	Microsatellite and mini-exon analysis of Mexican human DTU I Trypanosoma cruzi strains and their susceptibility to nifurtimox and benznidazole.
MOR3	-	Mexico	TcI	Epimastigote	48	0.8	0.5	6	Manual counting using Neubauer cell counting chamber	39	Martínez I, Nogueda B, Martínez-Hernández F, Espinoza B.	2013	Microsatellite and mini-exon analysis of Mexican human DTU I Trypanosoma cruzi strains and their susceptibility to nifurtimox and benznidazole.
Queretaro	-	Mexico	TcI	Epimastigote	48	4.29	2.9	6	Manual counting using Neubauer cell counting chamber	39	Martínez I, Nogueda B, Martínez-Hernández F, Espinoza B.	2013	Microsatellite and mini-exon analysis of Mexican human DTU I Trypanosoma cruzi strains and their susceptibility to nifurtimox and benznidazole.
CL	Brener	Brazil	TcVI	Epimastigote	48	5.54	0.44	6	Manual counting using Neubauer cell counting chamber	39	Martínez I, Nogueda B, Martínez-Hernández F, Espinoza B.	2013	Microsatellite and mini-exon analysis of Mexican human DTU I Trypanosoma cruzi strains and their susceptibility to nifurtimox and benznidazole.
INC-9	-	Mexico	TcI	Epimastigote	48	7.1	3.9	6	Manual counting using Neubauer cell counting chamber	39	Martínez I, Nogueda B, Martínez-Hernández F, Espinoza B.	2013	Microsatellite and mini-exon analysis of Mexican human DTU I Trypanosoma cruzi strains and their susceptibility to nifurtimox and benznidazole.
Ninoa	-	Mexico	TcI	Epimastigote	48	8.21	1.8	6	Manual counting using Neubauer cell counting chamber	39	Martínez I, Nogueda B, Martínez-Hernández F, Espinoza B.	2013	Microsatellite and mini-exon analysis of Mexican human DTU I Trypanosoma cruzi strains and their susceptibility to nifurtimox and benznidazole.
INC-10	-	Mexico	TcI	Epimastigote	48	12.27	4.2	6	Manual counting using Neubauer cell counting chamber	39	Martínez I, Nogueda B, Martínez-Hernández F, Espinoza B.	2013	Microsatellite and mini-exon analysis of Mexican human DTU I Trypanosoma cruzi strains and their susceptibility to nifurtimox and benznidazole.
HI	-	Mexico	TcI	Epimastigote	48	61.99	14.17	6	Manual counting using Neubauer cell counting chamber	39	Martínez I, Nogueda B, Martínez-Hernández F, Espinoza B.	2013	Microsatellite and mini-exon analysis of Mexican human DTU I Trypanosoma cruzi strains and their susceptibility to nifurtimox and benznidazole.
Silvio X10	-	Brazil	TcI	Epimastigote	48	63.3	22.8	6	Manual counting using Neubauer cell counting chamber	39	Martínez I, Nogueda B, Martínez-Hernández F, Espinoza B.	2013	Microsatellite and mini-exon analysis of Mexican human DTU I Trypanosoma cruzi strains and their susceptibility to nifurtimox and benznidazole.
Y	-	Brazil	TcII	Trypomastigote	24	10.6	0.9	9	Manual counting using Neubauer cell counting chamber	40	Meira CS, Barbosa-Filho JM, Lanfredi-Rangel A, Guimarães ET, Moreira DR, Soares MB.	2016	Antiparasitic evaluation of betulinic acid derivatives reveals effective and selective anti-Trypanosoma cruzi inhibitors.
Y	-	Brazil	TcII	Amastigote	72	13.6	0.1	9	Manual counting after hematoxylin and eosin staining	40	Meira CS, Barbosa-Filho JM, Lanfredi-Rangel A, Guimarães ET, Moreira DR, Soares MB.	2016	Antiparasitic evaluation of betulinic acid derivatives reveals effective and selective anti-Trypanosoma cruzi inhibitors.
Y	-	Brazil	TcII	Epimastigote	120	10.76	2.69	9	Manual counting using Neubauer cell counting chamber	41	Meira CS, Guimarães ET, Dos Santos JA, Moreira DR, Nogueira RC, Tomassini TC, Ribeiro IM, de Souza CV, Ribeiro Dos Santos R, Soares MB.	2015	In vitro and in vivo antiparasitic activity of Physalis angulata L. concentrated ethanolic extract against Trypanosoma cruzi.
Y	-	Brazil	TcII	Trypomastigote	24	10.76	2.69	9	Manual counting using Neubauer cell counting chamber	41	Meira CS, Guimarães ET, Dos Santos JA, Moreira DR, Nogueira RC, Tomassini TC, Ribeiro IM, de Souza CV, Ribeiro Dos Santos R, Soares MB.	2015	In vitro and in vivo antiparasitic activity of Physalis angulata L. concentrated ethanolic extract against Trypanosoma cruzi.
Colombian	-	Colombia	TcI	Trypomastigote	24	12.68	0.38	9	Manual counting using Neubauer cell counting chamber	41	Meira CS, Guimarães ET, Dos Santos JA, Moreira DR, Nogueira RC, Tomassini TC, Ribeiro IM, de Souza CV, Ribeiro Dos Santos R, Soares MB.	2015	In vitro and in vivo antiparasitic activity of Physalis angulata L. concentrated ethanolic extract against Trypanosoma cruzi.
Colombian	-	Colombia	TcI	Epimastigote	120	15.75	4.23	9	Manual counting using Neubauer cell counting chamber	41	Meira CS, Guimarães ET, Dos Santos JA, Moreira DR, Nogueira RC, Tomassini TC, Ribeiro IM, de Souza CV, Ribeiro Dos Santos R, Soares MB.	2015	In vitro and in vivo antiparasitic activity of Physalis angulata L. concentrated ethanolic extract against Trypanosoma cruzi.
Y	-	Brazil	TcII	Epimastigote	72	16.5	1	9	Manual counting using Neubauer cell counting chamber	42	Mello CP, Lima DB, Menezes RR, Bandeira IC, Tessarolo LD, Sampaio TL, Falcão CB, Rádis-Baptista G, Martins AM.	2017	Evaluation of the antichagasic activity of batroxicidin, a cathelicidin-related antimicrobial peptide found in Bothrops atrox venom gland.
Y	-	Brazil	TcII	Epimastigote	48	61.1	3	9	Manual counting using Neubauer cell counting chamber	42	Mello CP, Lima DB, Menezes RR, Bandeira IC, Tessarolo LD, Sampaio TL, Falcão CB, Rádis-Baptista G, Martins AM.	2017	Evaluation of the antichagasic activity of batroxicidin, a cathelicidin-related antimicrobial peptide found in Bothrops atrox venom gland.
Y	-	Brazil	TcII	Epimastigote	24	218	15	9	Manual counting using Neubauer cell counting chamber	42	Mello CP, Lima DB, Menezes RR, Bandeira IC, Tessarolo LD, Sampaio TL, Falcão CB, Rádis-Baptista G, Martins AM.	2017	Evaluation of the antichagasic activity of batroxicidin, a cathelicidin-related antimicrobial peptide found in Bothrops atrox venom gland.
Y	-	Brazil	TcII	Trypomastigote	24	282	20	9	Manual counting using Neubauer cell counting chamber	42	Mello CP, Lima DB, Menezes RR, Bandeira IC, Tessarolo LD, Sampaio TL, Falcão CB, Rádis-Baptista G, Martins AM.	2017	Evaluation of the antichagasic activity of batroxicidin, a cathelicidin-related antimicrobial peptide found in Bothrops atrox venom gland.
INC-5	-	Mexico	TcI	Trypomastigote	24	690	6.78	3	Manual counting by Brener method	43	Mendoza-Martínez C, Correa-Basurto J, Nieto-Meneses R, Márquez-Navarro A, Aguilar-Suárez R, Montero-Cortes MD, Nogueda-Torres B, Suárez-Contreras E, Galindo-Sevilla N, Rojas-Rojas Á, Rodriguez-Lezama A, Hernández-Luis F.	2015	Design, synthesis and biological evaluation of quinazoline derivatives as anti-trypanosomatid and anti-plasmodial agents.
Ninoa	-	Mexico	TcI	Trypomastigote	24	780	12.23	3	Manual counting by Brener method	43	Mendoza-Martínez C, Correa-Basurto J, Nieto-Meneses R, Márquez-Navarro A, Aguilar-Suárez R, Montero-Cortes MD, Nogueda-Torres B, Suárez-Contreras E, Galindo-Sevilla N, Rojas-Rojas Á, Rodriguez-Lezama A, Hernández-Luis F.	2015	Design, synthesis and biological evaluation of quinazoline derivatives as anti-trypanosomatid and anti-plasmodial agents.
115	-	Brazil	TcV	Epimastigote	72	7.6	3.6	6	Manual counting using Neubauer cell counting chamber	44	Moreno M, D’ávila DA, Silva MN, Galvão LMC, Macedo AM, Chiari E, Gontijo ED, Zingales B.	2010	Trypanosoma cruzi benznidazole susceptibility in vitro does not predict the therapeutic outcome of human Chagas disease.
Berenice 62	-	Brazil	TcII	Epimastigote	72	12.8	4.9	6	Manual counting using Neubauer cell counting chamber	44	Moreno M, D’ávila DA, Silva MN, Galvão LMC, Macedo AM, Chiari E, Gontijo ED, Zingales B.	2010	Trypanosoma cruzi benznidazole susceptibility in vitro does not predict the therapeutic outcome of human Chagas disease.
CL	Brener	Brazil	TcVI	Epimastigote	72	13.6	4.4	6	Manual counting using Neubauer cell counting chamber	44	Moreno M, D’ávila DA, Silva MN, Galvão LMC, Macedo AM, Chiari E, Gontijo ED, Zingales B.	2010	Trypanosoma cruzi benznidazole susceptibility in vitro does not predict the therapeutic outcome of human Chagas disease.
Berenice 78	-	Brazil	TcII	Epimastigote	72	15.8	3.8	6	Manual counting using Neubauer cell counting chamber	44	Moreno M, D’ávila DA, Silva MN, Galvão LMC, Macedo AM, Chiari E, Gontijo ED, Zingales B.	2010	Trypanosoma cruzi benznidazole susceptibility in vitro does not predict the therapeutic outcome of human Chagas disease.
Y	-	Brazil	TcII	Epimastigote	72	16.3	2	6	Manual counting using Neubauer cell counting chamber	44	Moreno M, D’ávila DA, Silva MN, Galvão LMC, Macedo AM, Chiari E, Gontijo ED, Zingales B.	2010	Trypanosoma cruzi benznidazole susceptibility in vitro does not predict the therapeutic outcome of human Chagas disease.
Colombiana	-	Colombia	TcI	Epimastigote	72	25.4	2.7	6	Manual counting using Neubauer cell counting chamber	44	Moreno M, D’ávila DA, Silva MN, Galvão LMC, Macedo AM, Chiari E, Gontijo ED, Zingales B.	2010	Trypanosoma cruzi benznidazole susceptibility in vitro does not predict the therapeutic outcome of human Chagas disease.
Silvio X10	-	Brazil	TcI	Epimastigote	72	26.1	2.5	6	Manual counting using Neubauer cell counting chamber	44	Moreno M, D’ávila DA, Silva MN, Galvão LMC, Macedo AM, Chiari E, Gontijo ED, Zingales B.	2010	Trypanosoma cruzi benznidazole susceptibility in vitro does not predict the therapeutic outcome of human Chagas disease.
Esmeraldo	cl3	Brazil	TcII	Epimastigote	72	26.7	0.3	6	Manual counting using Neubauer cell counting chamber	44	Moreno M, D’ávila DA, Silva MN, Galvão LMC, Macedo AM, Chiari E, Gontijo ED, Zingales B.	2010	Trypanosoma cruzi benznidazole susceptibility in vitro does not predict the therapeutic outcome of human Chagas disease.
VL10	-	Brazil	TcII	Epimastigote	72	27.3	2	6	Manual counting using Neubauer cell counting chamber	44	Moreno M, D’ávila DA, Silva MN, Galvão LMC, Macedo AM, Chiari E, Gontijo ED, Zingales B.	2010	Trypanosoma cruzi benznidazole susceptibility in vitro does not predict the therapeutic outcome of human Chagas disease.
YuYu	-	Brazil	TcI	Epimastigote	72	32	0.2	6	Manual counting using Neubauer cell counting chamber	44	Moreno M, D’ávila DA, Silva MN, Galvão LMC, Macedo AM, Chiari E, Gontijo ED, Zingales B.	2010	Trypanosoma cruzi benznidazole susceptibility in vitro does not predict the therapeutic outcome of human Chagas disease.
CL	Brener	Brazil	TcVI	Trypomastigote	24	9.6	0.04	9	Manual counting using Neubauer cell counting chamber	45	Musikant D, Leverrier A, Bernal D, Ferri G, Palermo JA, Edreira MM.	2019	Hybrids of cinchona alkaloids and bile acids as antiparasitic agents against Trypanosoma cruzi.
RA	-	Argentina	TcVI	Trypomastigote	24	9.6	1.23	9	Manual counting using Neubauer cell counting chamber	45	Musikant D, Leverrier A, Bernal D, Ferri G, Palermo JA, Edreira MM.	2019	Hybrids of cinchona alkaloids and bile acids as antiparasitic agents against Trypanosoma cruzi.
Y	-	Brazil	TcII	Trypomastigote	24	3.07	0.69	4	Manual counting using Neubauer cell counting chamber	46	Oliveira de Souza LI, Bezzera-Silva PC, do Amaral Ferraz Navarro DM, da Silva AG, Dos Santos Correia MT, da Silva MV, de Figueiredo RCBQ.	2017	The chemical composition and trypanocidal activity of volatile oils from Brazilian Caatinga plants.
Y	-	Brazil	TcII	Amastigote	24	5.23	1.54	4	Manual counting after giemsa staining	46	Oliveira de Souza LI, Bezzera-Silva PC, do Amaral Ferraz Navarro DM, da Silva AG, Dos Santos Correia MT, da Silva MV, de Figueiredo RCBQ.	2017	The chemical composition and trypanocidal activity of volatile oils from Brazilian Caatinga plants.
Silvio X10	cl1	Brazil	TcI	Epimastigote	72	29.16	2.9	6	Absorbance measurement of parasite culture	47	Palace-Berl F, Pasqualoto KF, Jorge SD, Zingales B, Zorzi RR, Silva MN, Ferreira AK, de Azevedo RA, Teixeira SF, Tavares LC.	2015	Designing and exploring active N'-[(5-nitrofuran-2-yl) methylene] substituted hydrazides against three Trypanosoma cruzi strains more prevalent in Chagas disease patients.
Bug 2149	cl10	Brazil	TcV	Epimastigote	72	30.63	3	6	Absorbance measurement of parasite culture	47	Palace-Berl F, Pasqualoto KF, Jorge SD, Zingales B, Zorzi RR, Silva MN, Ferreira AK, de Azevedo RA, Teixeira SF, Tavares LC.	2015	Designing and exploring active N'-[(5-nitrofuran-2-yl) methylene] substituted hydrazides against three Trypanosoma cruzi strains more prevalent in Chagas disease patients.
Y	-	Brazil	TcII	Epimastigote	72	40.4	3.37	6	Absorbance measurement of parasite culture	47	Palace-Berl F, Pasqualoto KF, Jorge SD, Zingales B, Zorzi RR, Silva MN, Ferreira AK, de Azevedo RA, Teixeira SF, Tavares LC.	2015	Designing and exploring active N'-[(5-nitrofuran-2-yl) methylene] substituted hydrazides against three Trypanosoma cruzi strains more prevalent in Chagas disease patients.
Silvio X10	cl1	Brazil	TcI	Epimastigote	72	27.15	2.75	6	Absorbance measurement of parasite culture	48	Palace-Berl F, Pasqualoto KFM, Zingales B, Moraes CB, Bury M, Franco CH, da Silva Neto AL, Murayama JS, Nunes SL, Silva MN, Tavares LC.	2018	Investigating the structure-activity relationships of N'-[(5-nitrofuran-2-yl) methylene] substituted hydrazides against Trypanosoma cruzi to design novel active compounds.
Bug 2149	cl10	Brazil	TcV	Epimastigote	72	29.23	3.09	6	Absorbance measurement of parasite culture	48	Palace-Berl F, Pasqualoto KFM, Zingales B, Moraes CB, Bury M, Franco CH, da Silva Neto AL, Murayama JS, Nunes SL, Silva MN, Tavares LC.	2018	Investigating the structure-activity relationships of N'-[(5-nitrofuran-2-yl) methylene] substituted hydrazides against Trypanosoma cruzi to design novel active compounds.
Y	-	Brazil	TcII	Epimastigote	72	40.23	4.07	6	Absorbance measurement of parasite culture	48	Palace-Berl F, Pasqualoto KFM, Zingales B, Moraes CB, Bury M, Franco CH, da Silva Neto AL, Murayama JS, Nunes SL, Silva MN, Tavares LC.	2018	Investigating the structure-activity relationships of N'-[(5-nitrofuran-2-yl) methylene] substituted hydrazides against Trypanosoma cruzi to design novel active compounds.
Colombiana	-	Colombia	TcI	Epimastigote	72	47.91	4.96	6	Absorbance measurement of parasite culture	48	Palace-Berl F, Pasqualoto KFM, Zingales B, Moraes CB, Bury M, Franco CH, da Silva Neto AL, Murayama JS, Nunes SL, Silva MN, Tavares LC.	2018	Investigating the structure-activity relationships of N'-[(5-nitrofuran-2-yl) methylene] substituted hydrazides against Trypanosoma cruzi to design novel active compounds.
Y	-	Brazil	TcII	Amastigote	72	64.34	39.52	4	High Content Imaging	48	Palace-Berl F, Pasqualoto KFM, Zingales B, Moraes CB, Bury M, Franco CH, da Silva Neto AL, Murayama JS, Nunes SL, Silva MN, Tavares LC.	2018	Investigating the structure-activity relationships of N'-[(5-nitrofuran-2-yl) methylene] substituted hydrazides against Trypanosoma cruzi to design novel active compounds.
INC-5	-	Mexico	TcI	Trypomastigote	24	156	9.22	9	Manual counting by Brener method	49	Palos I, Lara-Ramirez EE, Lopez-Cedillo JC, Garcia-Perez C, Kashif M, Bocanegra-Garcia V, Nogueda-Torres B, Rivera G.	2017	Repositioning FDA drugs as potential cruzain inhibitors from Trypanosoma cruzi: virtual screening, in vitro and in vivo studies
Ninoa	-	Mexico	TcI	Trypomastigote	24	179.06	7.3	9	Manual counting by Brener method	49	Palos I, Lara-Ramirez EE, Lopez-Cedillo JC, Garcia-Perez C, Kashif M, Bocanegra-Garcia V, Nogueda-Torres B, Rivera G.	2017	Repositioning FDA drugs as potential cruzain inhibitors from Trypanosoma cruzi: virtual screening, in vitro and in vivo studies
SN3	-	Colombia	TcI	Epimastigote	72	15.8	1.1	3	Manual counting using Neubauer cell counting chamber	50	Ramírez-Macías I, Marín C, Es-Samti H, Fernández A, Guardia JJ, Zentar H, Agil A, Chahboun R, Alvarez-Manzaneda E, Sánchez-Moreno M.	2012	Taiwaniaquinoid and abietane quinone derivatives with trypanocidal activity against T. cruzi and Leishmania spp.
SN3	-	Colombia	TcI	Amastigote	72	23.3	4.6	3	Manual counting after giemsa staining	50	Ramírez-Macías I, Marín C, Es-Samti H, Fernández A, Guardia JJ, Zentar H, Agil A, Chahboun R, Alvarez-Manzaneda E, Sánchez-Moreno M.	2012	Taiwaniaquinoid and abietane quinone derivatives with trypanocidal activity against T. cruzi and Leishmania spp.
Y	-	Brazil	TcII	Epimastigote	96	8.8	0.04	6	Manual counting using Neubauer cell counting chamber	51	Rodrigues JH, Ueda-Nakamura T, Corrêa AG, Sangi DP, Nakamura CV.	2014	A quinoxaline derivative as a potent chemotherapeutic agent, alone or in combination with benznidazole, against Trypanosoma cruzi.
Tulahuen	β-galactosidase-transfected	Chile	TcVI	Amastigote	96	2.8	1.3	9	Colorimetric method based on CPRG	52	Simões-Silva MR, Nefertiti AS, De Araújo JS, Batista MM, Da Silva PB, Bahia MT, Menna-Barreto RS, Pavão BP, Green J, Farahat AA, Kumar A, Boykin DW, Soeiro MN.	2016	Phenotypic Screening In Vitro of Novel Aromatic Amidines against Trypanosoma cruzi.
Y	-	Brazil	TcII	Trypomastigote	24	6.65	1.8	9	Manual counting using Neubauer cell counting chamber	52	Simões-Silva MR, Nefertiti AS, De Araújo JS, Batista MM, Da Silva PB, Bahia MT, Menna-Barreto RS, Pavão BP, Green J, Farahat AA, Kumar A, Boykin DW, Soeiro MN.	2016	Phenotypic Screening In Vitro of Novel Aromatic Amidines against Trypanosoma cruzi.
Y	-	Brazil	TcII	Epimastigote	72	16.5	3	9	Manual counting using Neubauer cell counting chamber	53	Sousa PL, Souza RODS, Tessarolo LD, de Menezes RRPPB, Sampaio TL, Canuto JA, Martins AMC.	2017	Betulinic acid induces cell death by necrosis in Trypanosoma cruzi.
Y	-	Brazil	TcII	Trypomastigote	24	25	20	9	Manual counting using Neubauer cell counting chamber	53	Sousa PL, Souza RODS, Tessarolo LD, de Menezes RRPPB, Sampaio TL, Canuto JA, Martins AMC.	2017	Betulinic acid induces cell death by necrosis in Trypanosoma cruzi.
Y	-	Brazil	TcII	Epimastigote	48	61	10	9	Manual counting using Neubauer cell counting chamber	53	Sousa PL, Souza RODS, Tessarolo LD, de Menezes RRPPB, Sampaio TL, Canuto JA, Martins AMC.	2017	Betulinic acid induces cell death by necrosis in Trypanosoma cruzi.
Y	-	Brazil	TcII	Epimastigote	48	61.13	11.53	9	Manual counting using Neubauer cell counting chamber	54	Souza RODS, Sousa PL, Menezes RRPPB, Sampaio TL, Tessarolo LD, Silva FCO, Pereira MG, Martins AMC.	2018	Trypanocidal activity of polysaccharide extract from Genipa americana leaves.
Y	-	Brazil	TcII	Epimastigote	72	63.4	3.84	9	Manual counting using Neubauer cell counting chamber	54	Souza RODS, Sousa PL, Menezes RRPPB, Sampaio TL, Tessarolo LD, Silva FCO, Pereira MG, Martins AMC.	2018	Trypanocidal activity of polysaccharide extract from Genipa americana leaves.
Y	-	Brazil	TcII	Epimastigote	24	218.1	57.64	9	Manual counting using Neubauer cell counting chamber	54	Souza RODS, Sousa PL, Menezes RRPPB, Sampaio TL, Tessarolo LD, Silva FCO, Pereira MG, Martins AMC.	2018	Trypanocidal activity of polysaccharide extract from Genipa americana leaves.
Y	-	Brazil	TcII	Trypomastigote	24	257.44	76.85	9	Manual counting using Neubauer cell counting chamber	54	Souza RODS, Sousa PL, Menezes RRPPB, Sampaio TL, Tessarolo LD, Silva FCO, Pereira MG, Martins AMC.	2018	Trypanocidal activity of polysaccharide extract from Genipa americana leaves.
Y	-	Brazil	TcII	Epimastigote	72	16.52	0.38	6	Manual counting using Neubauer cell counting chamber	55	Streck L, Sarmento VHV, de Menezes RPRPB, Fernandes-Pedrosa MF, Martins AMC, da Silva-Júnior AA.	2019	Tailoring microstructural, drug release properties, and antichagasic efficacy of biocompatible oil-in-water benznidazol-loaded nanoemulsions.
Y	-	Brazil	TcII	Epimastigote	48	61.09	0.77	6	Manual counting using Neubauer cell counting chamber	55	Streck L, Sarmento VHV, de Menezes RPRPB, Fernandes-Pedrosa MF, Martins AMC, da Silva-Júnior AA.	2019	Tailoring microstructural, drug release properties, and antichagasic efficacy of biocompatible oil-in-water benznidazol-loaded nanoemulsions.
Y	-	Brazil	TcII	Epimastigote	24	217.87	0.38	6	Manual counting using Neubauer cell counting chamber	55	Streck L, Sarmento VHV, de Menezes RPRPB, Fernandes-Pedrosa MF, Martins AMC, da Silva-Júnior AA.	2019	Tailoring microstructural, drug release properties, and antichagasic efficacy of biocompatible oil-in-water benznidazol-loaded nanoemulsions.
Y	-	Brazil	TcII	Trypomastigote	24	257.44	0.38	6	Manual counting using Neubauer cell counting chamber	55	Streck L, Sarmento VHV, de Menezes RPRPB, Fernandes-Pedrosa MF, Martins AMC, da Silva-Júnior AA.	2019	Tailoring microstructural, drug release properties, and antichagasic efficacy of biocompatible oil-in-water benznidazol-loaded nanoemulsions.
Tulahuen	β-galactosidase-transfected	Chile	TcVI	Amastigote	96	2.6	0.8	6	Colorimetric method based on CPRG	56	Timm BL, da Silva PB, Batista MM, da Silva FH, da Silva CF, Tidwell RR, Patrick DA, Jones SK, Bakunov SA, Bakunova SM, Soeiro Mde N.	2014	In vitro and in vivo biological effects of novel arylimidamide derivatives against Trypanosoma cruzi.
Tulahuen	β-galactosidase-transfected	Chile	TcVI	Amastigote	96	2.6	0.9	6	Colorimetric method based on CPRG	57	Timm BL, Da Silva PB, Batista MM, Farahat AA, Kumar A, Boykin DW, Soeiro MN.	2014	In vitro investigation of the efficacy of novel diamidines against Trypanosoma cruzi.
Y	-	Brazil	TcII	Trypomastigote	24	12.9	1.92	6	Manual counting using Neubauer cell counting chamber	57	Timm BL, Da Silva PB, Batista MM, Farahat AA, Kumar A, Boykin DW, Soeiro MN.	2014	In vitro investigation of the efficacy of novel diamidines against Trypanosoma cruzi.
Y	-	Brazil	TcII	Amastigote	96	2.8	0.3	6	Manual counting after giemsa staining	58	Veiga-Santos P, Reignault LC, Huber K, Bracher F, De Souza W, De Carvalho TM.	2014	Inhibition of NAD+-dependent histone deacetylases (sirtuins) causes growth arrest and activates both apoptosis and autophagy in the pathogenic protozoan Trypanosoma cruzi.
Y	-	Brazil	TcII	Epimastigote	96	8	0.3	6	Manual counting using Neubauer cell counting chamber	58	Veiga-Santos P, Reignault LC, Huber K, Bracher F, De Souza W, De Carvalho TM.	2014	Inhibition of NAD+-dependent histone deacetylases (sirtuins) causes growth arrest and activates both apoptosis and autophagy in the pathogenic protozoan Trypanosoma cruzi.
Tulahuen	β-galactosidase-transfected	Chile	TcVI	Amastigote	96	64.3	12.3	2	Colorimetric method based on CPRG	59	Wiggers HJ, Rocha JR, Fernandes WB, Sesti-Costa R, Carneiro ZA, Cheleski J, da Silva AB, Juliano L, Cezari MH, Silva JS, McKerrow JH, Montanari CA.	2013	Non-peptidic cruzain inhibitors with trypanocidal activity discovered by virtual screening and in vitro assay.
115	-	Brazil	TcV	Epimastigote	72	7.6	1.6	9	Manual counting using Neubauer cell counting chamber	60	Zingales B, Araujo RG, Moreno M, Franco J, Aguiar PH, Nunes SL, Silva MN, Lenne S, Machado CR, Brandão A.	2015	A novel ABCG-like transporter of Trypanosoma cruzi is involved in natural resistance to benznidazole.
CL	Brener	Brazil	TcVI	Epimastigote	72	13.2	0.8	9	Manual counting using Neubauer cell counting chamber	60	Zingales B, Araujo RG, Moreno M, Franco J, Aguiar PH, Nunes SL, Silva MN, Lenne S, Machado CR, Brandão A.	2015	A novel ABCG-like transporter of Trypanosoma cruzi is involved in natural resistance to benznidazole.
Berenice 62	-	Brazil	TcII	Epimastigote	72	14.6	3.6	9	Manual counting using Neubauer cell counting chamber	60	Zingales B, Araujo RG, Moreno M, Franco J, Aguiar PH, Nunes SL, Silva MN, Lenne S, Machado CR, Brandão A.	2015	A novel ABCG-like transporter of Trypanosoma cruzi is involved in natural resistance to benznidazole.
VL10	-	Brazil	TcII	Epimastigote	72	30.4	2.9	9	Manual counting using Neubauer cell counting chamber	60	Zingales B, Araujo RG, Moreno M, Franco J, Aguiar PH, Nunes SL, Silva MN, Lenne S, Machado CR, Brandão A.	2015	A novel ABCG-like transporter of Trypanosoma cruzi is involved in natural resistance to benznidazole.
Colombiana	-	Colombia	TcI	Epimastigote	72	34.1	0.8	9	Manual counting using Neubauer cell counting chamber	60	Zingales B, Araujo RG, Moreno M, Franco J, Aguiar PH, Nunes SL, Silva MN, Lenne S, Machado CR, Brandão A.	2015	A novel ABCG-like transporter of Trypanosoma cruzi is involved in natural resistance to benznidazole.
YuYu	-	Brazil	TcI	Epimastigote	72	40.5	1.8	9	Manual counting using Neubauer cell counting chamber	60	Zingales B, Araujo RG, Moreno M, Franco J, Aguiar PH, Nunes SL, Silva MN, Lenne S, Machado CR, Brandão A.	2015	A novel ABCG-like transporter of Trypanosoma cruzi is involved in natural resistance to benznidazole.
BZ= benznidazole
SD = standard deviation;
* Code of the laboratory clone as indicated by the authors
** DTU, Discrete typing unit
*** IC50 for epimastigote and amastigote forms and LD50 for trypomastigote form
MTT = 3-(4,5 dimethylthiazol-2-yl)-2,5 diphenyltetrazolium bromide
CPRG = Chlorophenol red-β-D-galactopyranoside
Brener method is according to [50]
