# Supplementary material for: In vitro susceptibility of Trypanosoma cruzi discrete typing units (DTUs) to benznidazole: A systematic review and meta-analysis
Source: PLoS Negl Trop Dis. 2021 Mar 22;15(3):e0009269. doi: 10.1371/journal.pntd.0009269 (PMC8016252; doi:10.1371/journal.pntd.0009269)
Supplement: S2 Table — (XLSX) [file pntd.0009269.s005.xlsx]

## Sheet: S2 Table
S2 Table. Number of recorded assays per parasite stage/DTU/ and drug incubation time.
	Drug incubation time expressed in hours
	24	48	72	96	120	168
Epimastigote
TcI		13	22	6	1
TcII	4	6	20	4	2
TcIII			2
TcV			6
TcVI		2	7	1	1
Trypomastigote
TcI	16	1	1
TcII	24
TcVI	6	2	1
Amastigote
TcI		1	10	1	1
TcII	2	4	6	3	1
TcIII			1	1	1
TcIV			1	1	1
TcV			1	1	1
TcVI			5	11	3	3
TcI to TcVI are discrete typing units (DTUs) of T. cruzi
